# Supplementary material for: Metabolomics of Red Wines Aged Traditionally, with Chips or Staves
Source: Foods. 2024 Jan 7;13(2):196. doi: 10.3390/foods13020196 (PMC10814756; doi:10.3390/foods13020196)
Supplement: Supplementary file 1 [file foods-13-00196-s001.zip]

Archive with 1 entries (1 files):
- foods-2785784-supplementary.pdf
